# Supplementary material for: Mitochondrial metabolites extend lifespan
Source: Aging Cell. 2016 Jan 5;15(2):336–48. doi: 10.1111/acel.12439 (PMC4783347; doi:10.1111/acel.12439)
Supplement: Supplementary file 2 — Table S1 Survival data for all lifespan studies. [file ACEL-15-336-s002.xls]

## Sheet: Sheet1
Supplemental Table SI. Main Text Survival Data
Study#	STRAIN	Genotype	RNAi or Drug Concentration	Developmental Stage Placed on Treatment	N (censored)	Mean Lifespan Expectancy (days)	Log Rank p-value (vs. control)	Corresponding Figure
1	N2 Bristol	wild-type	NGM Agar + 50mM FUDR (control, pooled data)	L4	157 (11)	21.7	-
	N2 Bristol	wild-type	(+) 10 mM 3M2OB	L4	80 (3)	29.3	7.41e-09
	N2 Bristol	wild-type	(+) 10 mM 3M2OV	L4	75 (5)	26.2	0.00255
	N2 Bristol	wild-type	(+) 10 mM 4M2OV	L4	80 (0)	24.4	0.000155
								Figure 1A
	ZG31	hif-1(ia4)	NGM Agar + 50mM FUDR (control, pooled data)	L4	155 (16)	22.2	-
	ZG31	hif-1(ia4)	(+) 10 mM 3M2OB	L4	92 (9)	28.9	4.88e-07
	ZG31	hif-1(ia4)	(+) 10 mM 3M2OV	L4	70 (14)	25.3	0.0122
	ZG31	hif-1(ia4)	(+) 10 mM 4M2OV	L4	87 (13)	26.3	0.000104
2	N2 Bristol	wild-type	NGM Agar + 50mM FUDR (control, pooled data)	L4	157 (11)	21.7	-
	N2 Bristol	wild-type	(+) 8 mM pyruvate	L4	150 (20)	16.2	2.83e-14
	N2 Bristol	wild-type	NGM Agar (Control + 50mM FUDR)	YA	150 (4)	14.3	-
	N2 Bristol	wild-type	(+) 8 mM pyruvate	YA	162 (9)	17.9	5.28e-08
								Figure 1B
	ZG31	hif-1(ia4)	NGM Agar + 50mM FUDR (control, pooled data)	L4	155 (16)	22.2	-
	ZG31	hif-1(ia4)	(+) 8 mM pyruvate	L4	159 (25)	13.9	0
	ZG31	hif-1(ia4)	NGM Agar (Control + 50mM FUDR)	YA	158 (8)	16.4	-
	ZG31	hif-1(ia4)	(+) 8 mM pyruvate	YA	160 (21)	12.5	3.69e-14
3	CB1141	cat-4(e1141)	S-Basal Agar (control, pooled data)	L1	140 (16)	12.38	-
	CB1141	cat-4(e1141)	(+) 1 mM 2,4-PDA	L1	70 (9)	12.16	0.451
	CB1141	cat-4(e1141)	(+) 5 mM 2,4-PDA	L1	70 (5)	14.17	0.000111164	Figure 5A
	CB1141	cat-4(e1141)	(+) 10 mM 2,4-PDA	L1	70 (1)	13.63	0.0037
	CB1141	cat-4(e1141)	NGM Agar	L1	70 (20)	11.71	0.375
4	ZG31	hif-1(ia4)	S-Basal Agar (control, pooled data)	L1	139 (17)	17.82	-
	ZG31	hif-1(ia4)	(+) 1 mM 2,4-PDA	L1	70 (8)	17.77	0.359
	ZG31	hif-1(ia4)	(+) 5 mM 2,4-PDA	L1	58 (3)	19.49	0.567	Figure 5B
	ZG31	hif-1(ia4)	(+) 10 mM 2,4-PDA	L1	70 (10)	17.76	0.575379
	ZG31	hif-1(ia4)	NGM Agar	L1	70 (11)	19.63	0.427286
5	CL2166	gst-4::GFP	NGM Agar + 50mM FUDR (control, pooled data)	F1 generation	190 (73)	14.7	-
	CL2166	gst-4::GFP	(+) 5 mM 2,4-PDA	F1 generation	137 (50)	17	4.54e-08
								Figure 5C
	TJ564	isp-1(qm150); gst-4::GFP	NGM Agar + 50mM FUDR (control, pooled data)	F1 generation	150 (45)	26.2	-
	TJ564	isp-1(qm150); gst-4::GFP	(+) 5 mM 2,4-PDA	F1 generation	129 (47)	26.2	0.68
Additional Lifespan Data Not Presented in Main Text
6	CB1141	cat-4(e1141)	S-Basal Agar (control, pooled data)	L1	366 (28)	12.79	-
	CB1141	cat-4(e1141)	(+) 1 mM 2,4-PDA	L1	85 (2)	13.4239	0.0527693
	CB1141	cat-4(e1141)	(+) 5 mM 2,4-PDA	L1	35 (0)	14.0262	0.0308214	Not plotted
	CB1141	cat-4(e1141)	(+) 10 mM 2,4-PDA	L1	60 (1)	13.4236	0.144014
	CB1141	cat-4(e1141)	(+) 1 mM NaCl	L1	60 (5)	12.7449	0.801917
	CB1141	cat-4(e1141)	(+) 1.5 mM NaCl	L1	61 (3)	12.2348	0.118517
	CB1141	cat-4(e1141)	(+) 5 mM NaCl	L1	60 (1)	12.3128	0.375859	Supplemental Figure S11A
	CB1141	cat-4(e1141)	(+) 7.5 mM NaCl	L1	60 (2)	12.4313	0.537828
	CB1141	cat-4(e1141)	(+) 10 mM NaCl	L1	60 (2)	11.8575	0.0373547
	CB1141	cat-4(e1141)	(+) 15 mM NaCl	L1	60 (3)	11.8952	0.209822
	CB1141	cat-4(e1141)	(+) 1 mM Pyruvate	L1	60 (1)	12.5096	0.612398
	CB1141	cat-4(e1141)	(+) 5 mM Pyruvate	L1	60 (5)	11.5725	0.00603471	Supplemental Figure S11B
	CB1141	cat-4(e1141)	(+) 10 mM Pyruvate	L1	60 (5)	11.5041	0.00578078
	CB1141	cat-4(e1141)	(+) 1 mM 2M4OV	L1	60 (0)	13.0556	0.977673
	CB1141	cat-4(e1141)	(+) 5 mM 2M4OV	L1	60 (2)	12.448	0.065675	Supplemental Figure S11C
	CB1141	cat-4(e1141)	(+) 10 mM 2M4OV	L1	61 (4)	11.4476	1.94068e-05
	CB1141	cat-4(e1141)	(+) 1 mM Fumarate	L1	60 (6)	12.8325	0.929487
	CB1141	cat-4(e1141)	(+) 5 mM Fumarate	L1	62 (3)	11.4424	0.000863376	Supplemental Figure S11D
	CB1141	cat-4(e1141)	(+) 10 mM Fumarate	L1	60 (4)	11.2234	6.42765e-05
7	CB1141	cat-4(e1141)	S-Basal Agar (control)	L1	60 (6)	13.6366	-
	CB1141	cat-4(e1141)	(+) 1.25 mM Pyruvate	L1	60 (14)	13.7962	0.763689
	CB1141	cat-4(e1141)	(+) 2.5 mM Pyruvate	L1	60 (18)	13.8513	0.774039
	CB1141	cat-4(e1141)	(+) 5 mM Pyruvate	L1	60 (8)	13.7617	0.710747	Supplemental Figure S11(E)
	CB1141	cat-4(e1141)	(+) 10 mM Pyruvate	L1	60 (3)	12.9757	0.331955
	CB1141	cat-4(e1141)	(+) 20 mM Pyruvate	L1	60 (5)	13.9598	0.499679
	CB1141	cat-4(e1141)	(+) 40 mM Pyruvate	L1	70 (2)	12.7158	0.0884949
8	CB1141	cat-4(e1141)	S-Basal Agar (control, pooled data)	L1	160 (20)	13.7	-
	CB1141	cat-4(e1141)	(+) 1 mM 2,4 PDA	L1	80 (11)	14.38	0.0526311
	CB1141	cat-4(e1141)	(+) 5 mM 2,4 PDA	L1	80 (7)	14.44	0.031637	Not plotted
	CB1141	cat-4(e1141)	(+) 10 mM 2,4 PDA	L1	80 (2)	13.98	0.216855
	CB1141	cat-4(e1141)	OP50/NGM	L1	80 (11)	11.01	1.81495e-15
9	N2 Bristol	wild-type	0% DMSO (control)	F1 generation	50 (1)	16.04	-
	N2 Bristol	wild-type	5 mM 2,4-PDA, 0% DMSO	F1 generation	52 (3)	17.67	0.0363143
	N2 Bristol	wild-type	10 mM 2,4-PDA, 0% DMSO	F1 generation	52 (1)	17.8	0.0594898
	N2 Bristol	wild-type	0.5% DMSO (control)	F1 generation	55 (1)	15.5	-
	N2 Bristol	wild-type	5 mM 2,4-PDA, 0.5% DMSO	F1 generation	53 (0)	19.15	0.0103474
	N2 Bristol	wild-type	10 mM 2,4-PDA, 0.5% DMSO	F1 generation	53 (4)	18.14	0.0420603	Not plotted
	N2 Bristol	wild-type	1% DMSO (control)	F1 generation	52 (1)	18.13	-
	N2 Bristol	wild-type	5 mM 2,4-PDA, 1% DMSO	F1 generation	48 (4)	17.73	0.602566
	N2 Bristol	wild-type	10 mM 2,4-PDA, 1% DMSO	F1 generation	50 (10)	15	0.000238356
