# Supplementary material for: Mitochondrial metabolites extend lifespan
Source: Aging Cell. 2016 Jan 5;15(2):336–48. doi: 10.1111/acel.12439 (PMC4783347; doi:10.1111/acel.12439)
Supplement: Supplementary file 3 — Table S2 Proton NMR data corresponding to Fig. 3A. [file ACEL-15-336-s003.xlsx]

## Sheet: Table 1
Supplemental Table II. Proton NMR data corresponding to Fig. 2C.
				2 day old OP50			37 day old OP50			No OP50
			δ (ppm)	t=0 h (% TSP)	t=72 h (% TSP)	% change	t=0 h (% TSP)	t=72 h (% TSP)	% change	t=0 h (% TSP)	t=72 h (% TSP)	% change
2,4-pyridinedicarboxylate
		-H5 (d)	7.8163	41.11	42	2.16492	42.42	41.79	-1.48515
		-H3 (s)	8.1819	47.05	40.82	-13.2412	39.85	38.55	-3.26223
		-H6 (d)	8.6469	45.49	43.37	-4.66036	43.64	40.85	-6.39322
β-alanine
		-CH2 (t)	2.5779	102.91	100.7	-2.14751	105.96	74.4	-29.7848
		-CH2 (t)	3.1882	103.38	100.42	-2.86322	109.56	79.73	-27.2271
succinate†
		-CH2 (s)	2.4114	197.18	173.87	-11.8217	197.09	96.30*	-51.1391
glycolate†
		-CH2 (s)	3.9442	47.71	57.13	19.7443	52.78	30.33	-42.5351
2-oxobutyrate†
		-CH3 (t)	1.0692	122.54	NA&	NA	116.58	NA&	NA
		-CH2 (q)	2.7561	65.64	10.56	-83.9122	65.43	22.31	-65.9025
4-methyl-2-oxovalerate†
		-CH3 (d)	0.9402	339.5	288.95	-14.8895	257.78	229.2	-11.087
		-CH (m)	2.0993	38.35	38.9	1.43416	36.64	29.7	-18.941
		-CH2 (d)	2.6131	98.99	82.83	-16.3249	73.8	63.52	-13.9295
α-ketoglutarate†
		-CH2 (t)	2.4423	87.79	83.39	-5.01196	67.95	44.02	-35.2171
		-CH2 (t)	3.0072	83.6	78.63	-5.94498	64.25	41.83	-34.8949
lactate†
		-CH3 (d)	1.33	206.07	166.98	-18.9693	193.27	39.88	-79.3657	145.17	166.67	14.8102
		-CH (q)	4.114	27.09	20.92	-22.7759	24.76	5.09	-79.4426	§	§	NA
		s	1.92**	0	9.33	NA	0	14.5	NA	0	0	0
fumarate†
		-CH (s)	6.5229	80.65	0	-100	64.58	0‡	-100	28.21	28.02	-0.67352
		s	2.41^	5.65	169.18	2994.34	0	48.2	NA	0	0	0
trans-4-hydroxy-L-proline†
		-CH2	2.166	62.94	61.89	-1.66826	64.91	33.11	-48.9909
		-CH2	2.438	61.21	59.19	-3.30011	63.03	30.75	-51.2137
		-CH2	3.37	54.31	52.34	-3.62732	55.45	27.53	-50.3517
		-CH2	3.494	50.67	48.49	-4.30235	51.95	23.49	-54.7834
		CHA; CHB	NA	obscured by H2O peak			obscured by H2O peak
glyoxylate
		-CH (s)	5.07§	51.79	37.89	-26.8392	21.3	23.83	11.8779
pyruvate†
		-CH3 (s)	2.3754	101.12	9.3	-90.803	94.81	0	-100	54.53	52.78	-3.20924
		s	1.92**	2.31	70.73		1.81	37.63		0	0	0
3-methyl-2-oxobutyrate†
		-CH3 (s)	1.1281	297.8	254.25	-14.6239	260.91	207.88	-20.325
		-CH (sept)	3.0247	38.82	32.82	-15.456	33.57	25.64	-23.6223
3-methyl-2-oxovalerate†
		-CH3 (t)	0.8979	169.52	156.7	-7.56253	163.54	132.74	-18.8333	132.53	134.51	1.494
		-CH3 (d)	1.1036	165.41	152.59	-7.75044	158.97	129.86	-18.3116	133.64	138.36	3.53188
		-CH2 (m)	1.4633	57.96	55.59	-4.08903	55.19	46.77	-15.2564	36.57	36.3	-0.73831
		-CH2 (m)	1.7053	59.99	51.9	-13.4856	57.56	42.51	-26.1466	36.92	38.15	3.33153
		-CH (m)	2.9359	44.46	39.75	-10.5938	42.22	33.43	-20.8195	11.1	12.92	16.3964
		s	1.92**	0	3.07		0	3.91		0	0	0
†Water presaturation pulse sequence used, d1 = 2 sec. For all other samples, used standard proton pulse sequence, with d1 = 1 sec. *Singlets observed at 1.26 ppm (3.87% TSP) and 1.92 ppm (acetate, 5.04% TSP). &Signal partially obscured by overlapping multiplet at same chemical shift. Also observed at 72 hours: singlets at 1.25 ppm (1.12% TSP, fresh OP50; 3.29% TSP, old OP50) and 1.92 ppm (acetate…

## Sheet: Tech. note #1
	glycolate signal, % TSP		1 / signal
[TSP] / mM	Predicted	Observed	Predicted	Observed
1.67	11.1	4.54	0.0900901	0.220264
0.83	22.2	9.76	0.045045	0.102459
0.42	44.4	23.77	0.0225225	0.0420698
0.17	111.1	62.72	0.0090009	0.0159439
1.67*	11.1	5.76
*Enriched in D2O

## Sheet: Tech note #2
	% TSP signal
d1 / seconds:	1	2	5	10	20	Theor.
2-oxobutyrate
-CH3 (t), 1.07 ppm	61.28	60.48	63.99	65.28	66.15	83.3
-CH2 (q), 2.76 ppm	33.3	33.07	36.11	36.9	38.4	55.6
2,4-pyridinedicarboxylate
ArH (d), 7.82 ppm	21.25	20	18.26	17.81	17.57	27.8
ArH (s), 8.18 ppm	21.52	20.06	18.52	18.01	18.17	27.8
ArH (d), 8.65 ppm	28.16	26.06	22.95	21.69	21.48	27.8
