# Supplementary material for: Mitochondrial metabolites extend lifespan
Source: Aging Cell. 2016 Jan 5;15(2):336–48. doi: 10.1111/acel.12439 (PMC4783347; doi:10.1111/acel.12439)
Supplement: Supplementary file 5 — Table S4 Proton NMR data corresponding to Fig. S9. [file ACEL-15-336-s005.xlsx]

## Sheet: Table SIV
Supplemental Table IV. Proton NMR data corresponding to Supplemental Figure S9.
				OP50 + Kanamycin			OP50 + Tetracycline			OP50, heat treated (30 min, 65 ⁰C)			OP50, uv cross-linked (5 min)			2 d.o. OP50			33 d.o. OP50
			δ (ppm)	t=0 h (% TSP)	t=72 h (% TSP)	% change	t=0 h (% TSP)	t=72 h (% TSP)	% change	t=0 h (% TSP)	t=72 h (% TSP)	% change	t=0 h (% TSP)	t=72 h (% TSP)	% change	t=0 h (% TSP)	t=72 h (% TSP)	% change	t=0 h (% TSP)	t=72 h (% TSP)	% change
2,4-pyridinedicarboxylate†
		-H5 (d)	7.8163	NA	NA	NA	61.33	63.48	3.50563	72.3	70.25	-2.83541	55.3	71.11	28.5895	69.58	76.96	10.6065	57.23	66.67	16.4948
		-H3 (s)	8.1819	NA	NA	NA	60.62	63.38	4.55295	73.11	69.36	-5.12926	52	68.99	32.6731	67.09	76.36	13.8173	55.73	65.94	18.3205
		-H6 (d)	8.6469	NA	NA	NA	81.6	81.74	0.171569	91.77	91.19	-0.632015	84.4	94.66	12.1564	88.9	92.72	4.29696	82.33	89.04	8.15013
β-alanine†
		-CH2 (t)	2.5779	63.4	56.3	-11.1987	71.17	61.38	-13.7558	66.34	58.04	-12.5113	69.01	58.46	-15.2876	75.74	71.88	-5.09638	74.38	45.17	-39.2713
		-CH2 (t)	3.1882	37.61	34.32	-8.74767	39.92	36.67	-8.14128	39.99	35.6	-10.9777	37.62	33.36	-11.3238	45.37	40.95	-9.74212	46.61	27.71	-40.5492
trans-4-hydroxy-L-proline†
		-CH2	2.166	50.52	41.89	-17.0823	42.92	38.7	-9.83225	44.99	31.35	-30.3178	41.87	29.99	-28.3735	45.29	37.95	-16.2067	51.78	36.1	-30.282
		-CH2	2.438	47.32	36.6	-22.6543	37.98	38.19	0.552923	41.02	30.81	-24.8903	38.88	26.28	-32.4074	42.08	32.66	-22.3859	44.97	32.44	-27.863
		-CH2	3.37	21.45	21.76	1.44522	18.53	22.56	21.7485	22.15	15.73	-28.9842	20.33	10.57	-48.0079	21.79	17.46	-19.8715	24.46	16.47	-32.6656
		-CH2	3.494	18.89	16.27	-13.8698	16.48	15.45	-6.25	20.06	12.75	-36.4407	19.58	10.86	-44.5352	16.88	14.35	-14.9882	20.73	12.96	-37.4819
		CHA; CHB	NA	obscured by H2O			obscured by H2O			obscured by H2O			obscured by H2O			obscured by H2O			obscured by H2O
†Water presaturation pulse sequence used, d1 = 2 sec.
